# Supplementary material for: A renewable approach to electric vehicle charging through solar energy storage
Source: PLoS One. 2024 Feb 29;19(2):e0297376. doi: 10.1371/journal.pone.0297376 (PMC10903804; doi:10.1371/journal.pone.0297376)
Supplement: S1 Table — (XLSX) [file pone.0297376.s001.xlsx]

## Sheet: Sheet1
		S1 Table. Output power of solar PV with irradiance levels from 400 to 1000 W/m².
		Solar Irradiance (W/m2)	Output Power 1 (W)	Output Power 2 (W)	Output Power 3 (W)	Mean	Error
		400	3799	4110	3955	3954.67	155.5
		450	4040	4110	3938	4029.33	86.4947
		500	4265	3970	4078	4104.33	149.253
		550	4411	4235	4288	4311.33	90.2903
		600	4630	4423	4501	4518	104.542
		650	4830	4623	4701	4718	104.542
		700	4978	4821	4902	4900.33	78.5133
		750	5045	4857	4868	4923.33	105.51
		800	5148	4860	5073	5027	149.409
		850	5251	4985	5110	5115.33	133.08
		900	5505	5302	5389	5398.67	101.845
		950	5765	5489	5619	5624.33	138.077
		1000	5918	5697	5778	5797.67	111.805
