# Supplementary material for: A renewable approach to electric vehicle charging through solar energy storage
Source: PLoS One. 2024 Feb 29;19(2):e0297376. doi: 10.1371/journal.pone.0297376 (PMC10903804; doi:10.1371/journal.pone.0297376)
Supplement: S2 Table — (XLSX) [file pone.0297376.s002.xlsx]

## Sheet: Sheet1
				S2 Table. Output power of ESS with solar irradiance levels from 400 to 1000 W/m2 under different solar temperature conditions.
				Solar Irradiance W/m2	Power (5 ℃), W	Power (15 ℃), W	Power (25 ℃), W	Power (35 ℃), W	Power (45 ℃), W
				400	4818	4643	4493	4291	4001
				450	5011	4856	4701	4501	4301
				500	5207	5052	4896	4590	4321
				550	5234	5059	4919	4788	4322
				600	5341	5166	4996	4781	4401
				650	5432	5257	5105	4909	4643
				700	5737	5562	5422	5123	4644
				750	5977	5812	5632	5403	4788
				800	6094	5969	5799	5505	4780
				850	6165	6020	5861	5632	4801
				900	6155	6020	5881	5663	4888
				950	6348	6163	5993	5665	4901
				1000	6494	6369	6193	6032	4903
